# Supplementary material for: Automated Discharge Instructions in Medical and Surgical Care: A Systematic Review of Patient Engagement and Clinical Outcomes
Source: Healthcare (Basel). 2026 Mar 20;14(6):798. doi: 10.3390/healthcare14060798 (PMC13026212; doi:10.3390/healthcare14060798)
Supplement: Supplementary file 1 [file healthcare-14-00798-s001.zip]

Archive with 1 entries (1 files):
- healthcare-4157804-supplementary.pdf
